# Supplementary material for: Functional Characterization of GA2ox3 in Rice Osmotic Stress Response and Identification of a Superior Allele for Breeding Applications
Source: Plants (Basel). 2026 Apr 15;15(8):1205. doi: 10.3390/plants15081205 (PMC13119726; doi:10.3390/plants15081205)
Supplement: Supplementary file 1 [file plants-15-01205-s001.zip]

Archive with 1 entries (1 files):
- plants-4216017-supplementary.pdf
